# Supplementary material for: Simultaneous analyses of N-linked and O-linked glycans of ovarian cancer cells using solid-phase chemoenzymatic method
Source: Clin Proteomics. 2017 Jan 13;14:3. doi: 10.1186/s12014-017-9137-1 (PMC5237303; doi:10.1186/s12014-017-9137-1)
Supplement: Supplementary file 2 — Additional file 2: Table S2. LC-ESI-MS quantification of OVCAR-3 cell lines released by PNGase F via solid-phase chemoenzymatic method. The released N-glycans are labeled with QUANTITY tags (4-plex). The labeled N-glycans are pooled for analysis by LC-ESI-MS. Oliogosaccharide and complex N-glycans are listed by their composition. (QU = QUANTITY; RT = retention time; Y = identified) [file 12014_2017_9137_MOESM2_ESM.xlsx]

## Sheet: MALDI-OV3-Nglycan
Supporting Information Table S1. MALDI-MS identification of Oligomannoses. The internal standard (1 uL, 25 uM DP7) is spiked in the matrix for semi-quantification. Note: Man5 = F0N2H5S0
0 mM BAG
MZ	Composition	Intensity (mV)			Concentration (uM)			Average (uM)	STDEV (uM)
		Test#1	Test#2	Test#3	Test#1	Test#2	Test#3
1175	DP7 (internal)	12997	10959	12109
1079.6	FMan3	5642	5875	5997	0.4341	0.536089	0.495251	0.48848	0.0513305
1257.6	Man5	10766	7244	10538	0.828345	0.661009	0.870262	0.786539	0.110714
1419.6	Man6	26818	19531	31778	2.0634	1.78219	2.62433	2.15664	0.428743
1581.6	Man7	11862	8172	17589	0.912672	0.745688	1.45256	1.03697	0.369464
1743.6	Man8	13008	8407	17671	1.00085	0.767132	1.45933	1.07577	0.352127
1905.6	Man9	7925	5637	11057	0.609756	0.514372	0.913122	0.679083	0.208219
0.2 mM BAG
MZ	Composition	Intensity (mV)			Concentration (uM)			Average (uM)	STDEV (uM)
		Test#1	Test#2	Test#3	Test#1	Test#2	Test#3
1175	DP7 (internal)	25272	30038	24883
1079.6	FMan3	17394	18035	16497	0.688272	0.600406	0.662983	0.650554	0.0452322
1257.6	Man5	33278	28629	28581	1.31679	0.953093	1.14862	1.1395	0.182022
1419.6	Man6	90252	82378	84461	3.57123	2.74246	3.39433	3.236	0.436477
1581.6	Man7	39005	31315	37980	1.54341	1.04251	1.52634	1.37075	0.284394
1743.6	Man8	30097	26384	34076	1.19092	0.878354	1.36945	1.14624	0.248578
1905.6	Man9	16422	12073	16276	0.64981	0.401924	0.654101	0.568612	0.144372
1 mM BAG
MZ	Composition	Intensity (mV)			Concentration (uM)			Average (uM)	STDEV (uM)
		Test#1	Test#2	Test#3	Test#1	Test#2	Test#3
1175	DP7 (internal)	20409	56525	61974
1079.6	FMan3	19851	35175	50516	0.972659	0.622291	0.815116	0.803355	0.17548
1257.6	Man5	18853	46200	62858	0.923759	0.817337	1.01426	0.918454	0.0985704
1419.6	Man6	34889	95879	103381	1.70949	1.69622	1.66814	1.69128	0.0211159
1581.6	Man7	15217	38235	51709	0.745602	0.676426	0.834366	0.752132	0.079172
1743.6	Man8	14795	36607	47801	0.724925	0.647625	0.771307	0.714619	0.062482
1905.6	Man9	9439	21796	32003	0.462492	0.385599	0.516394	0.454828	0.0657332
2 mM BAG
MZ	Composition	Intensity (mV)			Concentration (uM)			Average (uM)	STDEV (uM)
		Test#1	Test#2	Test#3	Test#1	Test#2	Test#3
1175	DP7 (internal)	32320	39796	32767
1079.6	FMan3	14121	18599	8259	0.436912	0.467359	0.252052	0.385441	0.116517
1257.6	Man5	22427	31252	21518	0.693905	0.785305	0.656697	0.711969	0.0661795
1419.6	Man6	61334	77287	152159	1.89771	1.94208	4.64367	2.82782	1.57273
1581.6	Man7	29114	37972	33390	0.900804	0.954166	1.01901	0.957995	0.0591972
1743.6	Man8	29477	37809	35285	0.912036	0.95007	1.07685	0.979651	0.0862949
1905.6	Man9	21297	25361	16706	0.658942	0.637275	0.509842	0.60202	0.0805598

## Sheet: LC-ESI-OV3-Nglycan
Supporting Information Table S1. LC-ESI-MS quantification of OVCAR-3 cell lines released by PNGase F via solid-phase chemoenzymatic method. The released N-glycans are labeled with QUANTITY tags (4-plex). The labeled N-glycans are pooled for analysis by LC-ESI-MS. Oliogosaccharide and complex N-glycans are listed by their composition. (QU = QUANTITY; RT = retention time; Y = identied)
List	Composition	F	N	H	S	M(Na+) [Da]	M_PT [Da]	M_PT_QU [H] [Da]	RT (0-10min)	RT (10-20min)	RT (20-30min)	RT (30-40min)
1	F1N2H3S0	1	0	0	0	1079.37	1080.38	1290.61		Y
2	F0N2H5S0 (Man5)	0	0	2	0	1257.42	1258.43	1469.66	Y	Y
3	F0N2H6S0 (Man6)	0	0	3	0	1419.48	1420.48	1631.72	Y	Y
4	F1N3H4S0	1	1	1	0	1444.51	1445.51	1655.75		Y
5	F0N4H4S0	0	2	1	0	1501.53	1502.54	1712.77		Y
6	F0N2H7S0 (Man7)	0	0	4	0	1581.53	1582.54	1793.77	Y	Y
7	F1N3H5S0	1	1	2	0	1606.56	1607.57	1817.8		Y
8	F1N4H4S0	1	2	1	0	1647.59	1648.59	1858.83		Y
9	F0N4H5S0	0	2	2	0	1663.58	1664.59	1874.82		Y
10	F0N3H4S1	0	1	1	1	1611.53	1678.61	1888.84		Y
11	F0N2H8S0 (Man8)	0	0	5	0	1743.58	1744.59	1955.82	Y	Y
12	F1N4H5S0	1	2	2	0	1809.64	1810.65	2020.88		Y
13	F1N3H4S1	1	1	1	1	1757.58	1824.67	2034.9		Y
14	F0N3H5S1	0	1	2	1	1773.58	1840.66	2050.89		Y
15	F1N5H4S0	1	3	1	0	1850.67	1851.67	2061.91		Y
16	F0N2H9S0 (Man9)	0	0	6	0	1905.63	1906.64	2117.87	Y	Y
17	F0N6H4S0	0	4	1	0	1907.69	1908.69	2119.93				Y
18	F2N4H5S0	2	2	2	0	1955.7	1956.7	2166.94		Y
19	F1N3H5S1	1	1	2	1	1919.64	1986.72	2196.95		Y
20	F0N3H6S1	0	1	3	1	1935.63	2002.71	2212.95		Y
21	F1N4H4S1	1	2	1	1	1960.66	2027.74	2237.98		Y
22	F0N4H5S1	0	2	2	1	1976.66	2043.74	2254.97		Y	Y
23	F1N6H4S0	1	4	1	0	2053.75	2054.75	2265.99				Y
24	F0N2H10S	0	0	7	0	2067.69	2068.69	2278.93		Y
25	F0N5H4S1	0	3	1	1	2017.69	2084.77	2295		Y
26	F1N7H3S0	1	5	0	0	2094.77	2095.78	2306.01		Y
27	F1N3H6S1	1	1	3	1	2081.69	2148.77	2359		Y
28	F1N5H6S0	1	3	3	0	2174.77	2175.78	2386.01		Y
29	F1N4H5S1	1	2	2	1	2122.72	2189.8	2401.03		Y	Y
30	F0N4H6S1	0	2	3	1	2138.71	2205.79	2416.03		Y
31	F1N5H4S1	1	3	1	1	2163.74	2230.82	2441.06		Y
32	F0N5H5S1	0	3	2	1	2179.74	2246.82	2457.05		Y
33	F2N5H6S0	2	3	3	0	2320.83	2321.84	2532.07		Y
34	F2N4H5S1	2	2	2	1	2268.77	2335.86	2546.09		Y
35	F1N4H6S1	1	2	3	1	2284.77	2351.85	2562.08		Y
36	F1N6H6S0	1	4	3	0	2377.85	2378.86	2589.09		Y
37	F1N5H5S1	1	3	2	1	2325.8	2392.88	2604.11		Y	Y
38	F0N5H6S1	0	3	3	1	2341.79	2408.87	2619.1		Y
39	F0N4H5S2	0	2	2	2	2289.74	2422.89	2634.12			Y
40	F1N6H4S1	1	4	1	1	2366.82	2433.9	2644.14		Y
41	F3N4H5S1	3	2	2	1	2414.83	2481.91	2692.15		Y
42	F3N5H4S1	3	3	1	1	2455.86	2522.94	2733.17		Y
43	F1N6H7S0	1	4	4	0	2539.9	2540.91	2751.14		Y
44	F1N5H6S1	1	3	3	1	2487.85	2554.93	2766.16		Y	Y
45	F1N4H5S2	1	2	2	2	2435.79	2568.95	2780.18			Y
46	F0N5H7S1	0	3	4	1	2503.84	2570.92	2781.16		Y
47	F0N4H6S2	0	2	3	2	2451.79	2584.94	2796.18			Y
48	F1N6H5S1	1	4	2	1	2528.88	2595.96	2806.19		Y
49	F0N6H6S1	0	4	3	1	2544.87	2611.95	2823.18			Y
50	F0N5H5S2	0	3	2	2	2492.82	2625.97	2837.2			Y
51	F2N6H7S0	2	4	4	0	2685.96	2686.97	2897.2		Y
52	F2N5H6S1	2	3	3	1	2633.91	2700.99	2911.22		Y
53	F1N5H7S1	1	3	4	1	2649.9	2716.98	2927.22		Y
54	F2N6H5S1	2	4	2	1	2674.93	2742.01	2952.25		Y
55	F1N6H6S1	1	4	3	1	2690.93	2758.01	2968.24		Y
56	F0N7H8S0	0	5	5	0	2758.98	2759.99	2971.22			Y
57	F0N6H7S1	0	4	4	1	2706.92	2774	2985.24			Y
58	F0N5H6S2	0	3	3	2	2654.87	2788.02	2999.26			Y	Y
59	F1N7H5S1	1	5	2	1	2731.95	2799.04	3009.27		Y
60	F1N6H4S2	1	4	1	2	2679.9	2813.05	3023.29		Y
61	F3N5H6S1	3	3	3	1	2779.96	2847.05	3057.28		Y
62	F2N6H6S1	2	4	3	1	2836.99	2904.07	3114.3		Y
63	F1N6H7S1	1	4	4	1	2852.98	2920.06	3131.29		Y	Y
64	F1N5H6S2	1	3	3	2	2800.93	2934.08	3145.31			Y
65	F0N6H8S1	0	4	5	1	2868.98	2936.06	3146.29		Y
66	F1N7H6S1	1	5	3	1	2894.01	2961.09	3171.32		Y
67	F1N6H5S2	1	4	2	2	2841.95	2975.11	3186.34			Y
68	F4N5H6S1	4	3	3	1	2926.02	2993.1	3203.34		Y
69	F3N6H6S1	3	4	3	1	2983.04	3050.13	3260.36		Y
70	F2N6H7S1	2	4	4	1	2999.04	3066.12	3276.35		Y
71	F2N5H6S2	2	3	3	2	2946.98	3080.14	3291.37			Y
72	F2N7H6S1	2	5	3	1	3040.07	3107.15	3317.38		Y
73	F1N7H7S1	1	5	4	1	3056.06	3123.14	3333.37		Y
74	F0N7H8S1	0	5	5	1	3072.06	3139.14	3350.37		Y	Y
75	F0N6H7S2	0	4	4	2	3020	3153.16	3364.39			Y
76	F1N8H6S1	1	6	3	1	3097.09	3164.17	3374.4		Y
77	F0N5H6S3	0	3	3	3	2967.95	3167.17	3378.41				Y
78	F1N7H5S2	1	5	2	2	3045.03	3178.19	3388.42		Y
79	F0N6H5S3	0	4	2	3	3008.97	3208.2	3419.43				Y
80	F3N6H7S1	3	4	4	1	3145.1	3212.18	3422.41		Y
81	F1N7H10S0	1	5	7	0	3229.14	3230.15	3440.38		Y
82	F3N7H6S1	3	5	3	1	3186.12	3253.2	3463.44		Y
83	F2N7H7S1	2	5	4	1	3202.12	3269.2	3479.43		Y
84	F1N7H8S1	1	5	5	1	3218.11	3285.19	3496.43			Y
85	F1N6H7S2	1	4	4	2	3166.06	3299.21	3510.45			Y	Y
86	F1N5H6S3	1	3	3	3	3114	3313.23	3524.46				Y
87	F0N6H8S2	0	4	5	2	3182.05	3315.21	3526.44			Y
88	F2N7H5S2	2	5	2	2	3191.09	3324.24	3534.48		Y
89	F1N7H6S2	1	5	3	2	3207.08	3340.24	3551.47		Y	Y
90	F1N10H7S0	1	8	4	0	3352.22	3353.23	3564.46			Y
91	F4N6H7S1	4	4	4	1	3291.15	3358.24	3568.47		Y
92	F3N7H7S1	3	5	4	1	3348.18	3415.26	3625.49		Y
93	F3N6H6S2	3	4	3	2	3296.12	3429.28	3640.51			Y
94	F2N7H8S1	2	5	5	1	3364.17	3431.25	3641.48		Y
95	F2N6H7S2	2	4	4	2	3312.12	3445.27	3656.5			Y
96	F1N8H8S1	1	6	5	1	3421.19	3488.27	3699.51		Y	Y
97	F1N7H7S2	1	5	4	2	3369.14	3502.29	3713.53			Y
98	F0N8H9S1	0	6	6	1	3437.19	3504.27	3714.5		Y
99	F1N6H6S3	1	4	3	3	3317.08	3516.31	3727.54				Y
100	F0N7H8S2	0	5	5	2	3385.13	3518.29	3729.52			Y
101	F0N6H7S3	0	4	4	3	3333.08	3532.31	3743.54				Y
102	F0N5H6S4	0	3	3	4	3281.02	3546.33	3757.56				Y
103	F4N7H7S1	4	5	4	1	3494.23	3561.32	3771.55		Y
104	F3N7H8S1	3	5	5	1	3510.23	3577.31	3787.54		Y
105	F3N6H7S2	3	4	4	2	3458.17	3591.33	3802.56			Y
106	F2N8H8S1	2	6	5	1	3567.25	3634.33	3844.56		Y
107	F2N7H7S2	2	5	4	2	3515.2	3648.35	3859.58			Y
108	F1N8H9S1	1	6	6	1	3583.25	3650.33	3860.56		Y
109	F1N7H8S2	1	5	5	2	3531.19	3664.35	3875.58			Y
110	F1N6H7S3	1	4	4	3	3479.14	3678.36	3889.6				Y
111	F4N7H8S1	4	5	5	1	3656.29	3723.37	3933.6		Y
112	F3N8H8S1	3	6	5	1	3713.31	3780.39	3990.62		Y
113	F2N8H9S1	2	6	6	1	3729.3	3796.38	4007.62			Y
114	F2N7H8S2	2	5	5	2	3677.25	3810.4	4021.64			Y
115	F2N6H7S3	2	4	4	3	3625.19	3824.42	4035.65				Y
116	F5N8H9S0	5	6	6	0	3854.4	3855.41	4065.64		Y
117	F1N8H8S2	1	6	5	2	3734.27	3867.42	4078.66			Y
118	F5N7H8S1	5	5	5	1	3802.34	3869.43	4079.66		Y
119	F3N8H9S1	3	6	6	1	3875.36	3942.44	4152.67		Y
120	F3N7H8S2	3	5	5	2	3823.31	3956.46	4167.69			Y
121	F1N10H11S0	1	8	8	0	4000.43	4001.44	4211.67		Y
122	F6N7H8S1	6	5	5	1	3948.4	4015.48	4225.72		Y
123	F1N9H10S	1	7	7	1	3948.38	4015.46	4226.69			Y
124	F1N8H9S2	1	6	6	2	3896.32	4029.48	4240.71			Y
125	F1N7H8S3	1	5	5	3	3844.27	4043.5	4254.73				Y
126	F1N6H7S4	1	4	4	4	3792.21	4057.52	4268.75				Y
127	F2N9H10S1	2	7	7	1	4094.44	4161.52	4371.75		Y
128	F2N8H9S2	2	6	6	2	4042.38	4175.54	4386.77			Y
129	F3N9H10S1	3	7	7	1	4240.49	4307.57	4517.81		Y
130	F3N8H9S2	3	6	6	2	4188.44	4321.59	4532.83			Y
131	F1N10H11S1	1	8	8	1	4313.51	4380.59	4590.82		Y
132	F1N9H10S2	1	7	7	2	4261.46	4394.61	4605.84			Y
133	F1N8H9S3	1	6	6	3	4209.4	4408.63	4619.86				Y
134	F2N10H11S1	2	8	8	1	4459.57	4526.65	4736.88		Y
135	F2N9H10S2	2	7	7	2	4407.51	4540.67	4751.9			Y
136	F3N9H10S2	3	7	7	2	4553.57	4686.73	4897.96			Y
137	F1N10H11S2	1	8	8	2	4626.59	4759.74	4970.97			Y
