# Supplementary material for: Simultaneous analyses of N-linked and O-linked glycans of ovarian cancer cells using solid-phase chemoenzymatic method
Source: Clin Proteomics. 2017 Jan 13;14:3. doi: 10.1186/s12014-017-9137-1 (PMC5237303; doi:10.1186/s12014-017-9137-1)
Supplement: Supplementary file 3 — Additional file 3: Table S3. N-glycan (35) relative quantification after BAG treatment. Composition F = fucose; N = HexNAc; H = Hexose; S = Sialic acid; pT = p-Toluidine; Qu = Quantity. Fold change is calculated by intensity of N-glycan from BAG-treated cells versus that from non-treated OVCAR-3 cells. [file 12014_2017_9137_MOESM3_ESM.xlsx]

## Sheet: N_glycan_QU
Supporting Information Table S2. N-glycan (35) relative quantification after BAG treatment. Composition F = fucose; N = HexNAc; H = Hexose; S = Sialic acid; pT = p-Toluidine; Qu = Quantity. Fold change is calculated by intensity of N-glycan from BAG-treated cells versus that from non-treated OVCAR-3 cells.
List	Composition	Structure	Composition				M [pT+Qu] [H]+	Fold Change			Relative Abundance
			F	N	H	S		0.2 mM	1 mM	2 mM	0 mM	0.2 mM	1 mM	2 mM
1	F1N2H3S0		1	0	0	0	1290.61	1.04461	2.48969	1.77792	1513.44	1580.96	3768.01	2690.79
2	F0N2H5S0		0	0	2	0	1469.66	0.920993	1.37346	1.29976	1966.69	1811.31	2701.18	2556.23
3	F0N2H6S0		0	0	3	0	1631.72	0.785827	1.39611	0.994403	5067.85	3982.46	7075.27	5039.49
4	F1N3H4S0		1	1	1	0	1655.75	1.42492	2.68436	1.78283	1698.4	2420.08	4559.12	3027.96
5	F0N2H7S0		0	0	4	0	1793.77	0.875538	1.74584	1.12464	3017.04	2641.53	5267.26	3393.09
6	F1N4H4S0		1	2	1	0	1858.83	1.2161	3.11165	2.13023	2145.59	2609.25	6676.32	4570.6
7	F0N4H5S0		0	2	2	0	1874.82	1.08064	1.51775	1.39498	4241.29	4583.31	6437.21	5916.54
8	F0N3H4S1		0	1	1	1	1888.84	0.681476	1.37042	1.23435	3392.58	2311.96	4649.27	4187.63
9	F0N2H8S0		0	0	5	0	1955.82	0.820698	1.63882	1.14742	3812.27	3128.73	6247.64	4374.27
10	F1N4H5S0		1	2	2	0	2020.88	1.03339	1.76325	1.25384	3033.25	3134.55	5348.38	3803.2
11	F1N3H4S1		1	1	1	1	2034.9	1.06336	2.13057	1.48362	12436.4	13224.5	26496.6	18451
12	F0N3H5S1		0	1	2	1	2050.89	1.04567	2.05434	1.42562	2362.63	2470.52	4853.63	3368.21
13	F1N5H4S0		1	3	1	0	2061.91	0.899966	2.14141	1.13975	1876.72	1688.98	4018.81	2138.99
14	F0N2H9S0		0	0	6	0	2117.87	0.844575	1.68863	1.29467	4908.61	4145.69	8288.85	6355.01
15	F2N4H5S0		2	2	2	0	2166.94	0.913786	1.2872	0.945247	7237.75	6613.76	9316.41	6841.46
16	F1N3H5S1		1	1	2	1	2196.95	0.919118	1.8976	1.42097	4754.04	4369.52	9021.26	6755.35
17	F0N3H6S1		0	1	3	1	2212.95	0.938554	1.69527	1.17133	4590.81	4308.73	7782.65	5377.38
18	F1N4H4S1		1	2	1	1	2237.98	0.826741	2.9208	0.824396	707.931	585.276	2067.72	583.616
19	F0N4H5S1		0	2	2	1	2254.97	1.00646	2.46873	1.09285	2211.61	2225.9	5459.87	2416.97
20	F1N5H6S0		1	3	3	0	2386.01	0.958223	2.25506	1.33886	2803.48	2686.36	6322.02	3753.47
21	F1N4H5S1		1	2	2	1	2401.03	2.51447	5.21515	2.98204	470.013	1181.83	2451.19	1401.6
22	F1N5H4S1		1	3	1	1	2441.06	1.10648	1.36359	1.24052	2767.35	3062.03	3773.54	3432.95
23	F0N5H5S1		0	3	2	1	2457.05	0.769344	2.43867	1.43214	699.101	537.849	1704.88	1001.21
24	F2N4H5S1		2	2	2	1	2546.09	0.973563	1.66209	1.12987	1686.08	1641.51	2802.41	1905.05
25	F1N5H5S1		1	3	2	1	2604.11	1.07576	2.00186	1.42811	1939.52	2086.47	3882.66	2769.85
26	F0N4H5S2		0	2	2	2	2634.12	0	0	0	507.21	0	0	0
27	F1N6H7S0		1	4	4	0	2751.14	1.27519	2.47042	2.09115	549.883	701.205	1358.44	1149.89
28	F1N5H6S1		1	3	3	1	2766.16	1.14148	1.96654	1.38634	580.92	663.107	1142.4	805.353
29	F1N6H6S1		1	4	3	1	2968.24	0.952298	3.2899	1.32874	400.271	381.177	1316.85	531.856
30	F2N6H6S1		2	4	3	1	3114.3	1.48825	2.3121	1.65778	1520.66	2263.13	3515.92	2520.92
31	F1N7H6S1		1	5	3	1	3171.32	0.894314	3.45239	1.92499	5297	4737.18	18287.3	10196.6
32	F1N7H7S1		1	5	4	1	3333.37	0.666367	1.90252	1.67904	581.601	387.56	1106.51	976.531
33	F1N7H10S0		1	5	7	0	3440.38	0	1.48525	0	476.956	0	708.402	0
34	F1N7H6S2		1	5	3	2	3551.47	0.955398	1.67487	1.22113	2125.69	2030.88	3560.27	2595.74
35	F1N8H9S1		1	6	6	1	3860.56	0	0	0	437.657	0	0	0
