# Supplementary material for: Simultaneous analyses of N-linked and O-linked glycans of ovarian cancer cells using solid-phase chemoenzymatic method
Source: Clin Proteomics. 2017 Jan 13;14:3. doi: 10.1186/s12014-017-9137-1 (PMC5237303; doi:10.1186/s12014-017-9137-1)
Supplement: Supplementary file 4 — Additional file 4: Table S4. Regulation of O-glycans by O-GalNAc inhibitors (BAG) on OVCAR-3 cells. N = HexNAc, H = Hexose, F = fucose, S = Sialic acid. The relative abundance is calculated by normalization using total intensity. [file 12014_2017_9137_MOESM4_ESM.xlsx]

## Sheet: O-glycan-OV3
Supporting Information Table S3. Regulation of O-glycans by O-GalNAc inhibitors (BAG) on OVCAR-3 cells. N = HexNAc, H = Hexose, F = fucose, S = Sialic acid. The relative abundance is calculated by nomalization using total intensity.
List	Composition	Charge	MW [H]+ [Da]	Relative Abundance
				0mM	0.2mM	1mM	2mM
1	N3HS	2	1500.55	0.198502	0	0	0
2	N6H5	2	2377.87	0.28873	0	0	0
3	F2N9	3	2468.96	0.297753	0	0	0
4	N10H2	3	2704.07	0.270685	0	0	0
5	F5N9H2S	5	3611.77	0.180457	0	0	0
6	FN2H5S5	5	3612.77	0.89326	0	0	0
7	N3H7S4	5	3613.82	0.243616	0	0	0
8	FN5H5S2	3	3081.2	0	0.00141883	0	0
9	FN10H2S	3	3230.24	0.514301	0.0014734	0	0
10	N3H4S4	3	3127.19	0	0.00169168	0	0
11	FN7H7S	3	3431.3	0	0.00169168	0	0
12	F2NH2S2	3	1928.63	0.054137	0	0	0.0889996
13	FN3H7	3	2238.77	0.189479	0	0	0.100866
14	N7H8	3	3067.16	0.297753	0.109141	0	0
15	F2N6H4	3	2507.96	0	0.163711	0	0
16	N6H6S	3	2920.16	0	0.163711	0	0
17	FN6H4S	3	2742.08	0	0	0.172517	0
18	N3H4	2	1606.61	0	0.180082	0	0
19	FN3HS	2	1646.67	0	0	0	0.189866
20	FN3H6	3	2076.71	0.333845	0.0873124	0.142514	0
21	F3N7H7	3	3343.25	0.306776	0.00327422	0.232523	0
22	H8	2	1645.59	0.153388	0.114598	0	0.130533
23	FN7H5	3	2727.05	0	0	0.247525	0
24	N3H2	2	1282.51	0	0.152797	0	0.1246
25	NH5	2	1362.61	0	0	0.277528	0
26	F2N4H4	2	2101.81	0	0.180082	0	0.1068
27	F2N5H5S	3	2847.11	0	0.158254	0	0.154266
28	FN4H5S2	3	2878.1	0	0.152797	0	0.172066
29	N4H5S2	3	2732.06	0	0.34925	0	0
30	F4N4H2	2	2069.77	0.297753	0.174625	0	0.177999
31	FN2S	2	1281.51	0	0.223738	0	0.130533
32	FN4H3S	2	2173.75	0	0	0	0.355999
33	N9H2	2	2500.97	0	0.169168	0	0.201733
34	F4N4H3	2	2231.83	0.28873	0.180082	0	0.195799
35	F2NHS	2	1386.57	0	0.190996	0	0.189866
36	F2N2S	2	1427.59	0	0.130969	0	0.255132
37	N6H	2	1729.71	0	0.136426	0	0.266999
38	FN9S2	3	3083.18	0.306776	0.0051296	0.270027	0.166133
39	F2N6H6	3	2832.08	0	0.190996	0.262526	0
40	FN9HS	3	2865.08	0.279708	0.305593	0	0.148333
41	F3N3H3	2	1882.87	0	0.234652	0	0.231399
42	FN3H3S	2	1970.67	0	0.136426	0.19502	0.160199
43	FN3H2S	2	1808.61	0.225571	0.130969	0.187519	0.177999
44	N7HS	2	2312.89	0	0	0.50255	0
45	FN7H7	3	3051.14	1.20906	0	0.50255	0
46	N2H2S2	2	1839.75	0	0	0.30003	0.207666
47	FN9S	2	2703.05	0.487233	0.316508	0	0.195799
48	N4H3	2	1647.63	0	0.294679	0	0.225466
49	F2N8S	3	2646.02	0.243616	0	0.225023	0.332265
50	FN5H6S	3	2863.1	0	0.152797	0.435044	0
51	N10H3	3	2866.1	0.28873	0.158254	0.435044	0
52	F3N5H5	3	2613.98	0	0.180082	0	0.439065
53	FN7H3	3	2402.93	0	0.136426	0.217522	0.284799
54	FN5H4S	3	2538.98	0	0.109141	0.345035	0.231399
55	N3H2S	2	1662.63	0	0	0	0.688264
56	FN4H2S	2	2011.69	0.270685	0.321965	0	0.373799
57	N5H4	2	2012.69	0	0.316508	0	0.379732
58	F2N2H4S	3	2075.69	0.162411	0.0927694	0.255026	0.385665
59	F2N7H7	3	3197.21	0.604529	0.00545703	0.735074	0
60	FN10H2	3	2850.08	0.324822	0.141883	0.262526	0.355999
61	F2N3H2S2	2	2334.79	0	0.365621	0	0.397532
62	FN7H6	3	2889.1	0.297753	0	0.780078	0
63	H5	2	1159.39	0.667689	0.180082	0.60006	0
64	N5H5	3	2174.03	0	0.633015	0	0.213599
65	FN5S	2	1890.69	0.324822	0	0.240024	0.622998
66	N3H4S	2	1986.77	0	0.414734	0	0.468731
67	N3H6S	2	2310.87	0	0	0.525053	0.391598
68	FN5HS	2	2052.75	0	0	0.412541	0.539931
69	N3H5	2	1768.67	0	0.523874	0.217522	0.213599
70	FN3H4S	2	2132.83	0	0.409277	0.337534	0.213599
71	FN4H5S	2	2497.97	0	0.452933	0	0.581464
72	FN6H7	3	2848.07	0.622575	0.589359	0.270027	0.207666
73	N3H6	2	1930.73	0	0.529332	0.232523	0.332265
74	FN6H5	3	2523.95	0.279708	0.562074	0.540054	0
75	FN5H6	3	2482.94	0	0.622101	0.270027	0.231399
76	FN4H5	2	2117.81	0	0.725784	0	0.403465
77	F4N10S	3	3344.27	0.848146	0.00867667	0.240024	0.91373
78	F2N4HS2	2	2375.85	0.559415	0.321965	0.682568	0.177999
79	N4H6	2	2133.83	0.342867	0.20191	0.585059	0.450932
80	FN5H3S	2	2376.85	0	0.502046	0.210021	0.528065
81	FN5H5S	3	2701.04	0.559415	0.425648	0.442544	0.385665
82	FN2H4	2	1549.59	0.35189	0.562074	0.307531	0.427198
83	FN2S2	2	1661.63	0	0	0	1.37059
84	F3N9S	3	2995.13	0.28873	0.540246	0.255026	0.593331
85	N5H7	3	2498.96	0.47821	0.55116	0.60006	0.391598
86	FN3H4	2	1752.67	0	0.398363	0.645065	0.599264
87	F2N5H5	3	2466.94	0.306776	0.540246	0.547555	0.593331
88	NS	2	932.403	0.721826	0.523874	0.742574	0.462798
89	N6H7	2	2702.05	0	0.327422	0.615062	0.78913
90	N3H3S	2	1824.63	0	0.649386	0.630063	0.456865
91	F2N10H	3	2834.03	0.297753	0.545703	0.255026	0.94933
92	N7H9	3	3229.22	0.252639	0.00627558	1.08761	0.664531
93	FN2H5	2	1711.63	0.342867	0.627558	0.547555	0.646731
94	N2H9S	3	2849.06	0.315799	0.529332	0.510051	0.783197
95	F3N10S	3	3198.2	0.89326	0.0106412	0.50255	1.36466
96	FN5H2S	2	2214.79	0.279708	0.905866	0.487549	0.551798
97	F2N10S	3	3052.16	0.297753	0.922237	1.0126	0.605198
98	F3HS	2	1517.57	0.378959	1.00955	0	1.53079
99	F2N2HS2	2	1969.65	0	0.873124	0.765077	0.93153
100	FN6H3	2	2199.85	0.812054	0.671214	1.09511	1.0858
101	F2N2H2S	2	1751.69	0	1.1296	0.592559	1.2282
102	N5H3S	2	2230.83	1.12785	0.851296	1.17762	0.925596
103	FN6H6	3	2686.01	1.58802	1.09141	1.0201	0.848463
104	F3N2HS	2	1735.65	0.812054	1.30969	0.667567	1.09766
105	FN5H5	3	2320.88	1.25417	1.51705	0.540054	1.04426
106	N4H4	2	1809.69	0.8301	1.14052	1.60516	0.504331
107	FN5H4	3	2158.82	1.1459	0.867667	1.47765	0.937463
108	F2N3S2	2	2010.69	0.875214	0.933151	1.17012	1.31719
109	N5H2S	2	2068.77	1.41658	1.02592	1.42514	1.16293
110	NHS	2	1094.45	1.88577	1.26603	1.11761	1.28159
111	N5HS	2	1906.71	1.87675	1.08595	1.51515	1.19853
112	N5S	2	1744.67	1.92186	1.29877	1.56016	1.00273
113	F2N3H3	2	1736.65	0	2.46658	0.307531	1.1926
114	F2N2S2	2	1807.61	1.92186	1.2824	1.49265	1.31719
115	N2H4	2	1403.53	1.39854	1.42428	1.11761	1.72659
116	FN5H3	2	1996.77	1.47974	1.22783	2.0177	1.12733
117	FN2H2S	2	1605.65	1.27222	1.32606	1.71017	1.42993
118	FN4H3	2	1793.69	1.7775	1.36971	1.92019	1.29346
119	F2N4S2	2	2213.79	2.18352	1.70259	2.14521	2.02326
120	N2H7	2	1889.69	3.32942	2.73943	2.72277	2.35552
121	F3NS	2	1370.52	2.38203	1.94816	2.65527	3.53625
122	N2H8	2	2051.74	4.04223	2.55935	3.09781	2.64032
123	N2H3	2	1241.47	3.46477	2.61392	2.66277	3.34639
124	N2H5	2	1565.58	3.96102	2.53206	3.18032	2.92512
125	FN2H3	2	1387.53	2.28278	3.00136	3.0078	2.83612
126	FN3H3	2	1266.51	2.08427	3.56889	2.52775	3.10312
127	F2N2H2	2	1371.53	4.16855	3.77626	2.73777	3.63119
128	N2H6	2	1727.63	4.13246	3.75989	4.18542	3.96345
129	N3H3	2	1444.55	6.5235	4.8513	4.80048	4.17112
130	N2H2S	2	1459.59	4.60164	4.68759	5.51305	3.91005
131	FN2H2	2	1225.47	7.36263	5.17872	6.0081	5.27471
132	N2H2	2	1079.43	7.16413	5.72442	8.08581	5.74938
